# Supplementary material for: Genome-based analysis of Carbapenemase-producing Klebsiella pneumoniae isolates from German hospital patients, 2008-2014
Source: Antimicrob Resist Infect Control. 2018 May 2;7:62. doi: 10.1186/s13756-018-0352-y (PMC5930415; doi:10.1186/s13756-018-0352-y)
Supplement: Supplementary file 2 — Table S1. Metadata of the 107 German carbapenemase-producing, clinical Klebsiella isolates, 2008-2014. Isolates were ordered by carbapenemase type. For more information see main text document. (XLSX 54 kb) [file 13756_2018_352_MOESM2_ESM.xlsx]

## Sheet: Metadata
			Table S1. Metadata of the 107 German carbapenemase-producing, clinical Klebsiella isolates, 2008-2014. Isolates were ordered by carbapenemase type. For more information see main text document.
												Beta-Lactamases							Virulence genes				Inc Groups / Plasmid types
			Strain No.	NRZ-Nummer	collection date	sample material	Federal State	Carbapenemase		MLST	wzi	SHV	LEN	CTX-M	TEM	OXA	CMY	VEB	mrk	Yersiniabactin	kfu	Aerobactin	IncA/C2 (JN157804)	IncFIA(HI1) (AF250878)	IncFIB(pQil) (JN233705)	IncFIB(K) (JN233704)	IncFIB(Mar) (JN420336)	IncFIB(pKPHS1)(CP003223)	IncFII (CP000966)	IncFII (AY458016)	IncFII(K) (CP000648)	IncFII(pKPX1)	IncFII(Yp) (CP000670)	IncHI1B (JN420336)	IncL/M(pOXA-48) (JN626286)	IncL/M(pMU407) (U27345)	IncN (AY046276)	IncN2 (JF785549)	IncQ1 (HE654726)	IncQ2 (FJ696404)	IncR (DQ449578)	IncU (DQ401103)	IncX3 (JN247852)	ColRNAI (DQ298019)	Col(BS512) (NC_010656)	ColpVC (JX133088)	Col(MG828) (NC_008486)	Col(IMGS31) (NC_011406)	repA (JX397875)
			86/09		2009	bronchial secretion	BB	KPC-2		258	29	11			1				+ *						+	+					+												+	+
			24/10		2009	no information	BE	KPC-2		258	29	11			1				+ *						+	+					+												+	+
			213/09		2009	tracheal swab	NW	KPC-2		258	29	11			1				+ *	+ ## + ## + ## + ## + ## + ## + ##					+	+					+												+	+
			270		2010	urine	BW	KPC-2		258	29	12			1				+ *	+					+	+					+												+	+
			14/11		2010	no information	HE	KPC-2		784	118	1			1				+				+		+	+					+
			271		2010	urine	NW	KPC-2		340	50	11			1	9			+					+		+	+				+						+												+
			272		2010	tracheal secretion	RP	KPC-2		147	64	11			1				+						+	+		+			++
			1135/16		2010	tracheal secretion	SN	KPC-2		258	29	11							+ *							+					+												+	+
			234/11		2010	no information	SN	KPC-2		258	29	11							+ *							+					+												+	+
			35/11		2011	urine	BE	KPC-2		258	29	11			1				+ *						+	+					+												+	+
			274		2011	vaginal swab	BW	KPC-2		147	neu	11			1				+						+			+			+
			173/11		2011	no information	BY	KPC-2		258	29	11			1				+ *	+					+						+													+
			277/15		2011	tracheal swab	HE	KPC-2		258	29	11			1				+ *						+	+					+												+	+
			63/11		2011	no information	HE	KPC-2		258	29	11			1				+ *						+	+					+												+	+
			276		2011	secretion	NI	KPC-2		101	137	1		15	1				+	+ # + # + # + # + # + #	+				+	+					+
			275		2011	aspirate	NW	KPC-2		347	553		27	-	-	-			+ **						+	+			+		+											+	+
			319/11		2011	blood culture	SA	KPC-2		258	29	11			1				+ *						+	+					+												+	+
			1137/16		2011	vaginal swab	SN	KPC-2		258	29	11			1				+ *						+	+					+													+
			236/11		2011	no information	SN	KPC-2		258	29	11							+ *							+					+												+	+
			279		2012	urine	BE	KPC-2		258	29	11							+ *	+						+					+												+	+
			281		2012	anal swab	BW	KPC-2		258	29	12			1				+ *	+						+					+												+	+
			536/13		2012	wound swab	NI	KPC-2		147	64	11			1			1	+				+		+			+			+													+
			278		2012	urine	NW	KPC-2		258	83	11			1				+							+					+										+			+
			1134/16		2012	rectal swab	SN	KPC-2		258	29	11			1				+ *						+	+					+												+	+
			1136/16		2012	bile	SN	KPC-2		258	29	11			1				+ *						+	+					+												+	+
			1138/16		2012	rectal swab	SN	KPC-2		258	29	11							+ *							+					+												+	+
			341/12		2012	anal swab	SN	KPC-2		258	29	11							+ *							+					+												+	+
			343/12		2012	wound swab	SN	KPC-2		258	29	11							+ *							+					+												+	+
			280		2012	urine	ST	KPC-2		258	29	12			1				+ *						+	+					+												+	+
			148/12		2013	no information	HE	KPC-2		258	29	11			1				+ *						+	+					+												+	+
			284		2013	urine	NW	KPC-2		258	29	12			1				+ *						+	+					+												+	+
			283		2013	avilla swab	SN	KPC-2		258	29	12							+ *							+					+												+	+
			287		2014	urine	BW	KPC-2		258	29	12			1				+ *							+					+												+	+
			286		2014	anal swab	SN	KPC-2		258	29	11			1				+ *						+	+					+												+
			375/08		2008	blood culture	HE	KPC-3		512	154	11			1				+						+	+					++												+	+
			222/09		2009	tracheal secretion	BE	KPC-3		512	154	11			1				+							+					+												+	+
			241/09		2009	bronchial secretion	BE	KPC-3		512	154	11			1				+							+					+												+	+
			46/10		2010	tracheal secretion	BE	KPC-3		512	154	11			1				+							+					+												+	+
			47/10		2010	urine	BE	KPC-3		512	154	11			1				+							+					+												+	+
			101/10		2010	no information	BE	KPC-3		512	154	11			1				+							+					+												+	+
			10/11		2010	urine	BE	KPC-3		512	154				1				+							+					+
			288		2010	urine	BY	KPC-3		258	154	11			1				+						+	+					+													+
			119/10		2010	blood culture	NI	KPC-3		37	96	11		15	1	1			+						+			+		+	+						+
			290		2010	wound swab	NW	KPC-3		512	154	11			1				+						+	+					++												+	+
			289		2010	urine	SN	KPC-3		512	154	11							+												+												+	+
			412-1/11		2011	no information	BE	KPC-3		512	154	11			1				+							+					+									+				+
			413/11		2011	BAL	BE	KPC-3		512	154	11			1				+							+					+									+				+
			292		2011	wound swab	BY	KPC-3		258	154	11			1				+						+	+					+													+
			85/12		2012	tracheal secretion	BE	KPC-3		512	154	11			1				+						+	+					++												+	+
			512/12		2012	tracheal secretion	BE	KPC-3		512	154	11			1				+						+	+					++												+	+
			635/12		2012	urine	BE	KPC-3		512	154	11			1				+						+	+					+												+	+
			295		2012	urine	BW	KPC-3		258	154	11							+							+					+												+	+
			419/12		2012	no information	BY	KPC-3		512	154	11			1				+						+	+					+												+	+
			294		2012	sputum	NW	KPC-3		512	154	11							+							+					+												+	+
			237/13		2013	no information	BE	KPC-3		512	154	11			1				+						+	+					++												+	+
			260/13		2013	nose swab	BE	KPC-3		512	154	11			1				+						+	+					++					+							+	+
			550/13		2013	rectal swab	BE	KPC-3		512	154	11			1				+						+	+					++												+	+
			141/14		2013	blood culture	BE	KPC-3		512	154	11			1				+						+	+					++												+	+
			297		2013	urine	BW	KPC-3		258	154	11			1				+						+	+					+													+
			299		2014	wound swab	BY	KPC-3		512	154	11			1				+						+	+					++												+	+
			334		2012	urine	SH	NDM-1		15	552	28		15	1	1			+		+				+						+							+
			336		2013	tracheal secretion	BY	NDM-1		16	50	1		15	1				+	+					+						+
			340		2014	rectal swab	BE	NDM-1		340	50	11		15		1			+ *	+						+				+	+		+
			339		2014	anal swab	BY	NDM-1		147	64	11		15					+	+								+				+									+
			338		2014	anal swab	NW	NDM-1		15	19	28		15	1	9			+		+				+	+					++
			229/09		2009	tracheal secretion	NW	OXA-48		147	64	11		15	1				+	+				+	+						+			+	+
			304		2010	venous catheter	BB	OXA-48		101	137	1		15	1	1; 9			+	+	+			+											+						+
			303		2010	wound swab	BE	OXA-48		391	554	11		15	1	1			+							+					+				+
			302		2010	secretion	BW	OXA-48		629	100	11		15	1				+				+	+				+							+				+		+							+
			305		2010	venous catheter	BY	OXA-48		2254	85	77		15		1			+							+			+						+
			301		2010	urine	HE	OXA-48		16	50	1		15	1				+							+					+				+
			16/10		2010	no information	NW	OXA-48		147	64	11		15	1				+	+				+	+						+			+	+
			308		2011	urine	BB	OXA-48		1399	43	11		15	1	1			+	+		+			+	+					+				+				+		+		+
			307		2011	sputum	BE	OXA-48		147	64	11		15		1			+							+		+			+				+									+
			311		2011	wound swab	BW	OXA-48		11	177	11		15	1	1			+					+		+					+				+						+					+
			310		2011	tracheal swab	BY	OXA-48		101	137	1		15	1	1			+	+	+					+		+	+						+						+				+	+
			309		2011	wound swab	NW	OXA-48		101	137	1		15	1	1; 9			+	+	+			+											+						+
			313		2011	urine	RP	OXA-48		147	64	11		15	1	1			+									+			+				+											+
			312		2011	peritoneal swab	SL	OXA-48		395	2	11		15	1	1			+	+		+		+			+				+			+	+						+					+
			316		2012	tracheal secretion	BB	OXA-48		23	1	11		15	1	1			+	+	+	+									+				+											+
			346/12		2012	urine	BE	OXA-48		101	137	1		15	1	1; 9			+	+	+			+											+						+				+		+
			135/14		2012	bronchial secretion	BE	OXA-48		101	137	1		14	1	9			+	+	+															+					+
			317		2012	wound swab	BW	OXA-48		147	64	11			1		2		+	+			+				+							+	+						+
			315		2012	tracheal secretion	BY	OXA-48		147	64	11		15	1	1			+ *	+						+					+					+					+					+
			830/12		2012	no information	NW	OXA-48		147	64	11		15	1	1			+							+		+			++				+									+
			319		2012	nose swab	SH	OXA-48		101	137	1		15					+	+	+					+									+
			318		2012	BAL	SN	OXA-48		395	2	11		15	1	1			+	+		+					+							+	+						+
			325		2013	bronchial secretion	BB	OXA-48		1399	43	11		15		1			+	+		+			+						+				+						+		+
			545/13		2013	no information	BE	OXA-48		101	137	1		15	1	1; 9			+ ***	+	+			+											+						+
			249/13		2013	aspirate	BE	OXA-48		101	137	1		14	1	9			+	+	+															+					+
			482/12		2013	urine	BE	OXA-48		101	137	1		15	1	1			+	+	+			+		+									+						+
			137/14		2013	tracheal secretion	BE	OXA-48		15	24	28		15	1	1			+	+	+		+											+	+						+			+		+
			323		2013	urine	BY	OXA-48		147	12	11		15	1				+	+						+					+				+				+					+		+
			326		2013	urine	HE	OXA-48		101	137	1		15		1			+	+	+			+											+						+
			324		2013	wound swab	HH	OXA-48		1399	43	11		15	1	1			+	+		+			+					+	+				+				+				+
			467/13		2013	tracheal secretion	NI	OXA-48		101	137	1		15	1	1			+	+	+			+											+						+
			107/13		2013	no information	NI	OXA-48		101	137	1		15	1	1; 9			+	+	+			+											+						+
			108/13		2013	no information	NI	OXA-48		147	64	11		15	1	1			+	+			+				+							+	+						+
			321		2013	urine	NW	OXA-48		101	137	1		15	1	1; 9			+	+	+			+		+					+				+						+					+
			322		2013	tracheal swab	SN	OXA-48		101	137	1		14	1	9			+	+	+															+					+
			140/14		2014	rectal swab	BE	OXA-48		395	2	11		15	1	1			+	+															+						+
			330		2014	tracheal swab	BW	OXA-48		48	167	11		15	1	1			+	+						+					+			+	+
			329		2014	urine	BY	OXA-48		17	555	11							+																+						+		+
			333/15		2014	central venous catheter	HE	OXA-48		307	173	28		15	1				+							+									+
			331		2014	pleura aspirate	HH	OXA-48		15	24	28							+	+	+														+
			328		2014	rectal swab	NW	OXA-48		906	508		16						+		+					+			+						+
			332		2014	urine	SN	OXA-48		101	137	1		14	1	9			+	+	+															+					+
							BW, Baden-Wuerrtemberg				wzi29= cps1								* Transposase in mrkH
							BE, Berlin				wzi154 = cps2								** Transposase in mrkI and mrkH
							NW, North-Rhine Westphalia												*** Transposase in mrkJ
							SN,												# premature Stopp codon in ybtA
							NI, Lower Saxony												## preamture Stopp codon in irp2
							HE, Hesse
							SA, Saxony-Anhalt
							SN, Sachsen
							BB, Brandenburg
							BY, Bavaria
							HH, Hamburg
							RP, Rhineland-Palantinate
							ST, Schleswig-Holstein
